# Supplementary material for: hipBA toxin-antitoxin systems mediate persistence in Caulobacter crescentus
Source: Sci Rep. 2020 Feb 18;10:2865. doi: 10.1038/s41598-020-59283-x (PMC7029023; doi:10.1038/s41598-020-59283-x)
Supplement: Supplementary file 1 — Supplementary Dataset S1. [file 41598_2020_59283_MOESM1_ESM.xlsx]

## Sheet: Feuille1
GI accession number	Locus tag	Protein name	Phosphorylated amino acid position	Xtandem sequence*	Enrichment	X!Tandem Pipeline detection	MaxQuant detection	Localization probability	site confirmed by Maxquant	Description
221234475	CCNA_01538	pyruvate kinase	473	GGMTSHAAVVAR	TiO2/IMAC	*	*	0.816243	T	gi|221234475|ref|YP_002516911.1| unnamed protein product [Caulobacter crescentus NA1000]
221233022	CCNA_00083	phosphoglucomutase	145	QADGLLLTPSHNPPR	TIO2/IMAC	*	*	0.972463	S	gi|221233022|ref|YP_002515458.1| unnamed protein product [Caulobacter crescentus NA1000]
221236092	CCNA_03156	putative periplasmic protein	101	EMSFPADGVSGATRAPGPHK	TIO2/IMAC	*	*	0.957558	T	gi|221236092|ref|YP_002518529.1| unnamed protein product [Caulobacter crescentus NA1000]
221233280	CCNA_00341	succinyl CoA synthetase subunit	257	HMGHAGAIVSGGK	TIO2/IMAC	*	*	1	S	gi|221233280|ref|YP_002515716.1| sucD gene product [Caulobacter crescentus NA1000]
221233064	CCNA_00125	amino acid efflux permease	117	NAESHAVAAVR	TIO2	*				gi|221233064|ref|YP_002515500.1| unnamed protein product [Caulobacter crescentus NA1000]
221236238	CCNA_03303	translation elongation factor EF-Tu	385	TVGAGVVAK	TIO2/IMAC	*	*	1	T	gi|221236238|ref|YP_002518675.1| unnamed protein product [Caulobacter crescentus NA1000]
221234235	CCNA_01298	translation elongation factor EF-Tu	385	TVGAGVVAK	TIO2/IMAC	*	*	1	T	gi|221234235|ref|YP_002516671.1| unnamed protein product [Caulobacter crescentus NA1000]
221234919	CCNA_01982	glutamyl-tRNA synthetase	2	M// SNPTPTGVVTR	TIO2	*	*	0.996074	S	gi|221234919|ref|YP_002517355.1| gltX gene product [Caulobacter crescentus NA1000]
221234984	CCNA_02047	glutamine synthetase	398	NLYDLPPREQK	TIO2/IMAC	*	*	1	Y	gi|221234984|ref|YP_002517420.1| unnamed protein product [Caulobacter crescentus NA1000]
221233001	CCNA_00062	tryptophanyl-tRNA synthetase	210	MSKSDPSDYSR	TIO2/IMAC	*				gi|221233001|ref|YP_002515437.1| trpS gene product [Caulobacter crescentus NA1000]
221233442	CCNA_00505	ubiquinol-cytochrome c reductase iron-sulfur subunit	4	ADTAVGATTEPEHGGDPSRR	TIO2	*				gi|221233442|ref|YP_002515878.1| unnamed protein product [Caulobacter crescentus NA1000]
221236746	CCNA_03810	organic solvent resistance transport system ATP-binding protein	253	AEGPISETH	TIO2	*	*	0.992301	S	gi|221236746|ref|YP_002519183.1| unnamed protein product [Caulobacter crescentus NA1000]
221233380	CCNA_00441	chemotaxis receiver domain protein cheYI	2	M// TRTVLTVDDSR	TIO2	*	*	0.988939	T	gi|221233380|ref|YP_002515816.1| cheYI gene product [Caulobacter crescentus NA1000]
221232943	CCNA_00004	dephospho-CoA kinase	75	LSAQVVGNSEALAK	TIO2/IMAC	*	*	1	S	gi|221232943|ref|YP_002515379.1| coaE gene product [Caulobacter crescentus NA1000]
221235455	CCNA_02519	aspartyo/glutamyl-tRNA amidotransferase subunit A	21 or 22	GLAAREFTS	TIO2	*				gi|221235455|ref|YP_002517892.1| gatA gene product [Caulobacter crescentus NA1000]
221235122	CCNA_02185	acetolactate synthase 3 catalytic subunit	15	AHQTIESQAPADTADR	TIO2	*				gi|221235122|ref|YP_002517558.1| unnamed protein product [Caulobacter crescentus NA1000]
221233072	CCNA_00133	radical SAM family enzyme	4	SVTLDLSR	TIO2	*				gi|221233072|ref|YP_002515508.1| unnamed protein product [Caulobacter crescentus NA1000]
221233226	CCNA_00287	photosensory histidine protein kinase LovK	208	VPDPAVKASLR	TIO2	*				gi|221233226|ref|YP_002515662.1| lovK gene product [Caulobacter crescentus NA1000]
221235757	CCNA_02821	HipA-related phosphatidylinositol 3/4-kinase (HipA2 herein)	153	QRLPDTITDPSPVAGVQR	TIO2	*	*	0.999437	S	gi|221235757|ref|YP_002518194.1| unnamed protein product [Caulobacter crescentus NA1000]
221233008	CCNA_00069	O-sialoglycoprotein endopeptidase	16	LLILGLETSCDET	TIO2	*				gi|221233008|ref|YP_002515444.1| unnamed protein product [Caulobacter crescentus NA1000]
221234936	CCNA_01999	translation elongation factor EF-Ts	309	KQDDFAAEVASMTGQA	TIO2	*				gi|221234936|ref|YP_002517372.1| tsf gene product [Caulobacter crescentus NA1000]
221235280	CCNA_02344	phosphoglycerate mutase	142	GASLPSTESLATTLVR	TIO2/IMAC	*	*	0.999599	S	gi|221235280|ref|YP_002517717.1| unnamed protein product [Caulobacter crescentus NA1000]
221233055	CCNA_00116	phosphoglucosamine mutase	104	ADLGIMISASHNSFADNGIK	TIO2/IMAC	*	*	0.984556	S	gi|221233055|ref|YP_002515491.1| glmM gene product [Caulobacter crescentus NA1000]
221234255	CCNA_01318	LSU ribosomal protein L5P	6	ADQAYEPRIK	TIO2/IMAC		*	1	Y	>gi|221234255|ref|YP_002516691.1| rplE gene product [Caulobacter crescentus NA1000]
221234315	CCNA_01378	protein-L-isoaspartate O-methyltransferase	2	STDFAAAR	TIO2		*	0.965913	S	>gi|221234315|ref|YP_002516751.1| unnamed protein product [Caulobacter crescentus NA1000]
221234540	CCNA_01603	aspartate aminotransferase	2	SIESAAIRR	TIO2		*	0.994589	S	>gi|221234540|ref|YP_002516976.1| unnamed protein product [Caulobacter crescentus NA1000]
221234984	CCNA_02047	glutamine synthetase	398	NIYDIPPREQK	TIO2/IMAC		*	1	Y	>gi|221234984|ref|YP_002517420.1| unnamed protein product [Caulobacter crescentus NA1000]
221235074	CCNA_02137	endoglucanase H	671	ISDRPEAVAIQNDISEAFR	TIO2		*	0.99849	S	>gi|221235074|ref|YP_002517510.1| unnamed protein product [Caulobacter crescentus NA1000]
221235597	CCNA_02661	M16 family peptidase	481	AATAGADRK	TIO2		*	1	T	>gi|221235597|ref|YP_002518034.1| unnamed protein product [Caulobacter crescentus NA1000]
221235876	CCNA_02940	methyl-accepting chemotaxis protein	272	IADAISVIEQR	TIO2		*	1	S	>gi|221235876|ref|YP_002518313.1| unnamed protein product [Caulobacter crescentus NA1000]
221235921	CCNA_02985	methyltransferase	6	DRIIYDR	TIO2		*	1	Y	>gi|221235921|ref|YP_002518358.1| unnamed protein product [Caulobacter crescentus NA1000]
221236295	CCNA_03360	tagatose-1,6-bisphosphate aldolase	278	INVDTDNR	TIO2		*	1	T	>gi|221236295|ref|YP_002518732.1| unnamed protein product [Caulobacter crescentus NA1000]
221236387	CCNA_03451	hypothetical protein	21	PPFSRAIAPISGTGIM(ox)RGTAR	TIO2		*	0.919627	S	>gi|221236387|ref|YP_002518824.1| unnamed protein product [Caulobacter crescentus NA1000]
221236398	CCNA_03462	glycine cleavage system protein P, C-terminal domain	2	SMNNVGRPTRPEAANDAANGHETITGAR	TIO2/IMAC		*	0.862209	S	>gi|221236398|ref|YP_002518835.1| unnamed protein product [Caulobacter crescentus NA1000]
221233102	CCNA_00163	exopolysaccharide transport family protein	727or 728 or729	YGYGDSYYYYANYRK	IMAC	*				gi|221233102|ref|YP_002515538.1| unnamed protein product [Caulobacter crescentus NA1000]
221236608	CCNA_03672	superoxide dismutase	2	TYTLPDLPYAYDALEPTISANTLR	IMAC	*	*	0.883555	T	gi|221236608|ref|YP_002519045.1| unnamed protein product [Caulobacter crescentus NA1000]
221233695	CCNA_00758	translation elongation factor EF-P	145	GQTASSSYKPAVLSNGVK	IMAC	*				gi|221233695|ref|YP_002516131.1| unnamed protein product [Caulobacter crescentus NA1000]
221233192	CCNA_00253	aspartate-semialdehyde dehydrogenase	46	SFGNEILKCEDLEQFDFSK	IMAC	*				gi|221233192|ref|YP_002515628.1| unnamed protein product [Caulobacter crescentus NA1000]
221234378	CCNA_01441	SSU ribosomal protein S9P	12	M// TDAQGFDALASLSSNPEAAAPAEPK	IMAC	*				gi|221234378|ref|YP_002516814.1| rpsI gene product [Caulobacter crescentus NA1000]
221235031	CCNA_02094	MviM-like NAD-dependent oxidoreductase	18 or 23	GGYHAKKYVELDGVTLVGV	IMAC	*				gi|221235031|ref|YP_002517467.1| unnamed protein product [Caulobacter crescentus NA1000]
221233420	CCNA_00483	Zn-dependent hydrolase, glyoxalase II family	7	MMQPEITSYRHPATG	IMAC	*				gi|221233420|ref|YP_002515856.1| unnamed protein product [Caulobacter crescentus NA1000]
221234078	CCNA_01141	RecA	216	IGVMYGSPETTTGGNAIK	IMAC		*	0.981271	S	>gi|221234078|ref|YP_002516514.1| recA gene product [Caulobacter crescentus NA1000]
221236580	CCNA_03644	succinate dehydrogenase cytochrome B-556 subunit	14	TDTSRGIPERPM(ox)SPHIQVWR	IMAC		*	0.987927	S	>gi|221236580|ref|YP_002519017.1| sdhC gene product [Caulobacter crescentus NA1000]
221233021	CCNA_00082	class 1 lysyl-tRNA synthetase	322	AIGGVPPEGFNYEIFIDENNQKISK	IMAC		*	0.992573	S	>gi|221233021|ref|YP_002515457.1| lysK gene product [Caulobacter crescentus NA1000]
221235871	CCNA_02935	methyl-accepting chemotaxis protein	141 and 154	TAIGSTASGRFIGYWVR	IMAC		*	0.995979	T/Y	>gi|221235871|ref|YP_002518308.1| unnamed protein product [Caulobacter crescentus NA1000]
221234960	CCNA_02023	NADH-quinone oxidoreductase chain G	62	PGPPKPQASCAIPAAEGQEIFTK	IMAC		*	0.999981	S	>gi|221234960|ref|YP_002517396.1| nuoG gene product [Caulobacter crescentus NA1000]
221234137	CCNA_01200	TonB-dependent receptor	11	ISMIIPPR	IMAC		*	1	S	>gi|221234137|ref|YP_002516573.1| unnamed protein product [Caulobacter crescentus NA1000]
221234356	CCNA_01419	serine hydroxymethyltransferase	61	YAEGYPGK	IMAC		*	1	Y	>gi|221234356|ref|YP_002516792.1| glyA gene product [Caulobacter crescentus NA1000]
221235013	CCNA_02076	protein-L-isoaspartate O-methyltransferase	107, 111, 112 and 116	VSRIVYTIERYR	IMAC		*	1	S/T/Y	>gi|221235013|ref|YP_002517449.1| pcm gene product [Caulobacter crescentus NA1000]
